# Supplementary material for: Metabolism of Phenolic Compounds and Antioxidant Activity in Different Tissue Parts of Post-Harvest Chive (Allium schoenoprasum L.)
Source: Antioxidants (Basel). 2024 Feb 25;13(3):279. doi: 10.3390/antiox13030279 (PMC10967344; doi:10.3390/antiox13030279)
Supplement: Supplementary file 1 [file antioxidants-13-00279-s001.zip]

Archive with 1 entries (1 files):
- antioxidants-2857346-supplementary.pdf
